# Supplementary material for: Heterogeneity of Modern Contraceptive Use among Urban Slum and Nonslum Women in Kinshasa, DR Congo: Cross-Sectional Analysis
Source: Int J Environ Res Public Health. 2021 Sep 6;18(17):9400. doi: 10.3390/ijerph18179400 (PMC8430884; doi:10.3390/ijerph18179400)
Supplement: Supplementary file 1 [file ijerph-18-09400-s001.zip]

Archive with 1 entries (1 files):
- ijerph-1350019-supplementary.pdf
